# Supplementary material for: Framing the Family: A Qualitative Exploration of Factors That Shape Family-Level Experience of Pediatric Genomic Sequencing
Source: Children (Basel). 2023 Apr 25;10(5):774. doi: 10.3390/children10050774 (PMC10217651; doi:10.3390/children10050774)
Supplement: Supplementary file 1 [file children-10-00774-s001.zip]

Archive with 1 entries (1 files):
- children-2264830-supplementary.pdf
